# Supplementary material for: Inverse Versus Normal Behavior of Interactions, Elucidated Based on the Dynamic Nature with QTAIM Dual-Functional Analysis
Source: Int J Mol Sci. 2023 Feb 1;24(3):2798. doi: 10.3390/ijms24032798 (PMC9917772; doi:10.3390/ijms24032798)
Supplement: Supplementary file 1 [file ijms-24-02798-s001.zip]

Archive with 1 entries (1 files):
- ijms-2160471-supplementary.pdf
